# Supplementary material for: Prevalence, microbiological profiles, and determinants of hospital-acquired pneumonia in Addis Ababa: A focus on Pseudomonas aeruginosa and its antimicrobial resistance patterns in three hospitals
Source: PLoS One. 2026 Jan 20;21(1):e0340680. doi: 10.1371/journal.pone.0340680 (PMC12818687; doi:10.1371/journal.pone.0340680)
Supplement: S2 File — This is the S2 File legend. This file contains, in Excel format, the dataset for this study, comprising all collected variables, including both independent and dependent variables analyzed. (XLSX) [file pone.0340680.s002.xlsx]

## Sheet: Pseudomonas aeruginosa AMR
Question.code	Hospital_code_3hospitals	Ward	Region	Sex	Agecatagory	Maritalstatus	Highesteducation	Occupation_catagory	Alcoholconsump	Pasthospitalisation	Admission_diagnosis	Presence_Diabetics	Prese_Cancer	Prese_HIV	Prese_Cardiacillnesse	Prese_HPT	Exper_Aspiration	MV_duration	VAP_caseORnot	Use_Nebulisa	Duration_Hospital_Stay	MALDI_pathogens_listed	Presence_pneumonia_pathogens	Pseudomonas_presence	ESKAPE_catagories	AMK_suscep	TOB	CIP	CAZ	FEP	TZP	MRP
1	1.00	Emergency	1	2	1	1	4	2	1	1	10	1	2	2	2	2	2	#NULL!	#NULL!	2	362	#NULL!	0	0	#NULL!	#NULL!	#NULL!	#NULL!	#NULL!	#NULL!	#NULL!	#NULL!
2	1.00	Emergency	1	1	4	2	1	4	2	2	7	2	2	2	2	1	2	#NULL!	#NULL!	2	27	#NULL!	0	0	#NULL!	#NULL!	#NULL!	#NULL!	#NULL!	#NULL!	#NULL!	#NULL!
3	1.00	Medical	1	1	#NULL!	1	4	1	2	1	8	2	1	1	1	2	#NULL!	#NULL!	#NULL!	2	5	29	1	0	2	#NULL!	#NULL!	#NULL!	#NULL!	#NULL!	#NULL!	#NULL!
4	1.00	Medical	3	2	2	1	3	2	2	2	2	2	1	2	2	2	2	#NULL!	#NULL!	2	113	#NULL!	0	0	#NULL!	#NULL!	#NULL!	#NULL!	#NULL!	#NULL!	#NULL!	#NULL!
5	1.00	Medical	1	1	5	2	#NULL!	4	2	2	#NULL!	2	1	2	2	2	2	#NULL!	#NULL!	#NULL!	0	29	1	0	2	#NULL!	#NULL!	#NULL!	#NULL!	#NULL!	#NULL!	#NULL!
6	1.00	Emergency	8	1	1	1	4	4	2	1	1	#NULL!	#NULL!	#NULL!	#NULL!	#NULL!	#NULL!	#NULL!	#NULL!	#NULL!	0	31	0	0	#NULL!	#NULL!	#NULL!	#NULL!	#NULL!	#NULL!	#NULL!	#NULL!
7	1.00	Medical	#NULL!	1	4	1	2	#NULL!	2	2	#NULL!	2	2	2	2	2	2	#NULL!	#NULL!	2	0	#NULL!	0	0	#NULL!	#NULL!	#NULL!	#NULL!	#NULL!	#NULL!	#NULL!	#NULL!
8	1.00	Medical	1	1	#NULL!	2	4	1	2	2	3	2	2	1	2	2	2	#NULL!	#NULL!	2	19	#NULL!	0	0	#NULL!	#NULL!	#NULL!	#NULL!	#NULL!	#NULL!	#NULL!	#NULL!
9	1.00	Medical	1	2	3	2	1	2	2	2	2	2	2	2	1	2	2	#NULL!	#NULL!	2	19	#NULL!	0	0	#NULL!	#NULL!	#NULL!	#NULL!	#NULL!	#NULL!	#NULL!	#NULL!
10	1.00	Medical	1	2	1	2	1	2	1	2	7	1	2	2	1	1	2	#NULL!	#NULL!	2	9	#NULL!	0	0	#NULL!	#NULL!	#NULL!	#NULL!	#NULL!	#NULL!	#NULL!	#NULL!
11	1.00	Medical	12	2	1	1	2	2	2	2	8	2	1	2	2	2	2	#NULL!	#NULL!	2	179	#NULL!	0	0	#NULL!	#NULL!	#NULL!	#NULL!	#NULL!	#NULL!	#NULL!	#NULL!
12	1.00	Medical	3	1	#NULL!	2	#NULL!	4	2	2	7	2	2	1	2	1	2	#NULL!	#NULL!	2	10	8	1	0	1	#NULL!	#NULL!	#NULL!	#NULL!	#NULL!	#NULL!	#NULL!
13	1.00	Medical	#NULL!	1	1	1	#NULL!	#NULL!	#NULL!	2	1	2	2	2	1	2	2	#NULL!	#NULL!	#NULL!	#NULL!	#NULL!	0	0	#NULL!	#NULL!	#NULL!	#NULL!	#NULL!	#NULL!	#NULL!	#NULL!
14	1.00	Emergency	1	1	3	2	#NULL!	2	#NULL!	2	8	2	1	2	2	2	2	#NULL!	#NULL!	2	32	#NULL!	0	0	#NULL!	#NULL!	#NULL!	#NULL!	#NULL!	#NULL!	#NULL!	#NULL!
15	1.00	Medical	8	1	#NULL!	2	1	2	2	2	7	2	2	2	2	2	2	#NULL!	#NULL!	#NULL!	10	#NULL!	0	0	#NULL!	#NULL!	#NULL!	#NULL!	#NULL!	#NULL!	#NULL!	#NULL!
16	1.00	Emergency	8	2	1	1	3	4	2	1	3	2	2	2	2	2	2	#NULL!	#NULL!	2	12	#NULL!	0	0	#NULL!	#NULL!	#NULL!	#NULL!	#NULL!	#NULL!	#NULL!	#NULL!
17	1.00	Medical	1	1	2	2	2	4	2	2	5	2	2	2	1	2	2	#NULL!	#NULL!	2	18	#NULL!	0	0	#NULL!	#NULL!	#NULL!	#NULL!	#NULL!	#NULL!	#NULL!	#NULL!
18	1.00	Medical	1	2	1	1	3	4	2	2	8	2	1	2	2	2	2	#NULL!	#NULL!	#NULL!	72	2	1	0	4	#NULL!	#NULL!	#NULL!	#NULL!	#NULL!	#NULL!	#NULL!
19	1.00	Medical	1	1	3	2	#NULL!	4	2	2	6	1	2	2	2	2	2	#NULL!	#NULL!	2	28	#NULL!	0	0	#NULL!	#NULL!	#NULL!	#NULL!	#NULL!	#NULL!	#NULL!	#NULL!
20	1.00	Medical	1	2	4	1	3	4	2	1	3	2	1	2	1	2	2	2	0	2	259	#NULL!	0	0	#NULL!	#NULL!	#NULL!	#NULL!	#NULL!	#NULL!	#NULL!	#NULL!
21	1.00	Medical	3	1	4	2	3	2	2	1	2	2	2	2	2	1	2	#NULL!	#NULL!	2	21	#NULL!	0	0	#NULL!	#NULL!	#NULL!	#NULL!	#NULL!	#NULL!	#NULL!	#NULL!
22	1.00	Medical	8	2	1	2	1	2	2	2	2	2	2	2	2	2	2	#NULL!	#NULL!	2	110	#NULL!	0	0	#NULL!	#NULL!	#NULL!	#NULL!	#NULL!	#NULL!	#NULL!	#NULL!
23	1.00	Medical	3	2	2	2	1	2	2	2	1	2	2	2	1	2	2	#NULL!	#NULL!	2	5	#NULL!	0	0	#NULL!	#NULL!	#NULL!	#NULL!	#NULL!	#NULL!	#NULL!	#NULL!
24	1.00	Medical	1	1	2	2	2	2	2	2	2	2	2	2	2	2	2	#NULL!	#NULL!	2	#NULL!	22	1	1	5	#NULL!	28	34	13	16	18	14
25	1.00	Medical	1	1	3	2	#NULL!	4	2	2	1	2	2	2	2	1	2	#NULL!	#NULL!	2	31	2	1	0	4	#NULL!	#NULL!	#NULL!	#NULL!	#NULL!	#NULL!	#NULL!
26	1.00	Medical	8	2	2	2	3	2	1	1	1	2	2	2	1	2	2	#NULL!	#NULL!	#NULL!	148	#NULL!	0	0	#NULL!	#NULL!	#NULL!	#NULL!	#NULL!	#NULL!	#NULL!	#NULL!
27	1.00	Medical	8	2	5	1	3	4	1	2	7	2	1	2	2	1	2	#NULL!	#NULL!	2	137	29	1	0	2	#NULL!	#NULL!	#NULL!	#NULL!	#NULL!	#NULL!	#NULL!
28	1.00	Medical	3	1	1	2	1	#NULL!	2	2	4	2	2	2	2	2	2	#NULL!	#NULL!	2	30	#NULL!	0	0	#NULL!	#NULL!	#NULL!	#NULL!	#NULL!	#NULL!	#NULL!	#NULL!
29	1.00	Emergency	3	2	2	2	1	2	1	2	9	1	1	#NULL!	2	2	2	#NULL!	#NULL!	2	21	29	1	0	2	#NULL!	#NULL!	#NULL!	#NULL!	#NULL!	#NULL!	#NULL!
30	1.00	Medical	1	1	#NULL!	2	3	2	2	2	2	2	2	2	2	2	2	#NULL!	#NULL!	2	40	#NULL!	0	0	#NULL!	#NULL!	#NULL!	#NULL!	#NULL!	#NULL!	#NULL!	#NULL!
31	1.00	Medical	1	2	2	1	3	#NULL!	#NULL!	1	8	2	1	1	2	2	2	#NULL!	#NULL!	#NULL!	8	#NULL!	0	0	#NULL!	#NULL!	#NULL!	#NULL!	#NULL!	#NULL!	#NULL!	#NULL!
32	1.00	Medical	3	1	1	2	4	2	2	2	8	2	2	2	2	1	2	#NULL!	#NULL!	2	8	#NULL!	0	0	#NULL!	#NULL!	#NULL!	#NULL!	#NULL!	#NULL!	#NULL!	#NULL!
33	1.00	Medical	1	1	1	1	2	4	#NULL!	2	7	2	2	2	1	2	2	#NULL!	#NULL!	#NULL!	17	#NULL!	0	0	#NULL!	#NULL!	#NULL!	#NULL!	#NULL!	#NULL!	#NULL!	#NULL!
34	1.00	Medical	1	2	#NULL!	1	#NULL!	2	1	2	3	2	2	1	1	1	1	#NULL!	#NULL!	2	0	#NULL!	0	0	#NULL!	#NULL!	#NULL!	#NULL!	#NULL!	#NULL!	#NULL!	#NULL!
35	1.00	Medical	1	2	#NULL!	3	#NULL!	2	2	2	7	2	2	2	2	2	2	#NULL!	#NULL!	2	5	#NULL!	0	0	#NULL!	#NULL!	#NULL!	#NULL!	#NULL!	#NULL!	#NULL!	#NULL!
36	1.00	Medical	8	2	2	2	4	4	2	1	5	2	2	2	2	1	2	#NULL!	#NULL!	2	11	12	1	0	3	#NULL!	#NULL!	#NULL!	#NULL!	#NULL!	#NULL!	#NULL!
37	1.00	Medical	2	2	1	2	2	4	2	2	1	2	2	2	1	2	2	#NULL!	#NULL!	2	13	#NULL!	0	0	#NULL!	#NULL!	#NULL!	#NULL!	#NULL!	#NULL!	#NULL!	#NULL!
38	1.00	Medical	3	2	4	2	2	2	1	1	#NULL!	#NULL!	1	#NULL!	#NULL!	#NULL!	#NULL!	#NULL!	#NULL!	#NULL!	49	3	1	0	#NULL!	#NULL!	#NULL!	#NULL!	#NULL!	#NULL!	#NULL!	#NULL!
39	1.00	Medical	12	2	2	2	#NULL!	2	2	2	#NULL!	#NULL!	1	#NULL!	#NULL!	#NULL!	#NULL!	#NULL!	#NULL!	#NULL!	29	#NULL!	0	0	#NULL!	#NULL!	#NULL!	#NULL!	#NULL!	#NULL!	#NULL!	#NULL!
40	1.00	Emergency	1	2	4	2	4	2	2	1	10	#NULL!	#NULL!	#NULL!	#NULL!	#NULL!	#NULL!	#NULL!	#NULL!	#NULL!	9	#NULL!	0	0	#NULL!	#NULL!	#NULL!	#NULL!	#NULL!	#NULL!	#NULL!	#NULL!
41	1.00	Medical	12	1	3	2	#NULL!	4	2	1	9	1	#NULL!	#NULL!	#NULL!	#NULL!	#NULL!	#NULL!	#NULL!	#NULL!	244	#NULL!	0	0	#NULL!	#NULL!	#NULL!	#NULL!	#NULL!	#NULL!	#NULL!	#NULL!
42	3.00	Medical	1	1	1	3	1	2	2	2	3	2	2	2	2	2	2	#NULL!	#NULL!	2	250	#NULL!	0	0	#NULL!	#NULL!	#NULL!	#NULL!	#NULL!	#NULL!	#NULL!	#NULL!
43	3.00	Medical	1	2	4	2	1	1	1	2	3	2	2	2	2	2	2	#NULL!	#NULL!	2	375	#NULL!	0	0	#NULL!	#NULL!	#NULL!	#NULL!	#NULL!	#NULL!	#NULL!	#NULL!
44	3.00	Medical	1	1	2	3	#NULL!	4	2	2	6	2	2	2	2	2	2	#NULL!	#NULL!	2	113	#NULL!	0	0	#NULL!	#NULL!	#NULL!	#NULL!	#NULL!	#NULL!	#NULL!	#NULL!
45	3.00	Medical	1	2	4	2	4	1	1	2	2	1	2	2	2	2	2	#NULL!	#NULL!	2	368	#NULL!	0	0	#NULL!	#NULL!	#NULL!	#NULL!	#NULL!	#NULL!	#NULL!	#NULL!
46	3.00	Medical	1	1	6	2	4	1	2	1	3	2	2	1	2	2	2	#NULL!	#NULL!	2	523	#NULL!	0	0	#NULL!	#NULL!	#NULL!	#NULL!	#NULL!	#NULL!	#NULL!	#NULL!
47	3.00	Medical	1	2	6	2	1	2	1	2	#NULL!	2	2	2	2	2	2	#NULL!	#NULL!	2	8	#NULL!	0	0	#NULL!	#NULL!	#NULL!	#NULL!	#NULL!	#NULL!	#NULL!	#NULL!
48	3.00	Medical	1	2	#NULL!	3	4	2	2	2	3	2	2	2	2	1	#NULL!	#NULL!	#NULL!	2	41	#NULL!	0	0	#NULL!	#NULL!	#NULL!	#NULL!	#NULL!	#NULL!	#NULL!	#NULL!
49	3.00	Medical	1	1	2	1	4	2	2	1	3	2	2	2	2	2	2	#NULL!	#NULL!	2	38	#NULL!	0	0	#NULL!	#NULL!	#NULL!	#NULL!	#NULL!	#NULL!	#NULL!	#NULL!
50	3.00	Medical	1	2	1	1	2	1	1	2	1	2	2	2	2	2	2	#NULL!	#NULL!	2	15	#NULL!	0	0	#NULL!	#NULL!	#NULL!	#NULL!	#NULL!	#NULL!	#NULL!	#NULL!
51	3.00	Medical	1	2	5	2	1	2	#NULL!	2	3	2	2	2	2	1	#NULL!	#NULL!	#NULL!	2	13	#NULL!	0	0	#NULL!	#NULL!	#NULL!	#NULL!	#NULL!	#NULL!	#NULL!	#NULL!
52	3.00	Medical	8	2	6	1	3	4	2	2	2	2	2	1	2	2	2	#NULL!	#NULL!	2	56	29	1	0	2	#NULL!	#NULL!	#NULL!	#NULL!	#NULL!	#NULL!	#NULL!
53	3.00	Medical	1	2	4	2	1	2	1	2	3	2	2	2	2	2	2	#NULL!	#NULL!	2	2	#NULL!	0	0	#NULL!	#NULL!	#NULL!	#NULL!	#NULL!	#NULL!	#NULL!	#NULL!
54	3.00	Medical	1	1	1	2	4	2	2	2	3	2	2	2	2	2	2	#NULL!	#NULL!	#NULL!	4	#NULL!	0	0	#NULL!	#NULL!	#NULL!	#NULL!	#NULL!	#NULL!	#NULL!	#NULL!
55	3.00	Medical	1	2	2	2	1	2	#NULL!	1	2	2	2	1	2	2	2	#NULL!	#NULL!	2	4	#NULL!	0	0	#NULL!	#NULL!	#NULL!	#NULL!	#NULL!	#NULL!	#NULL!	#NULL!
56	3.00	Medical	1	2	2	2	3	2	1	2	3	2	2	2	2	2	2	#NULL!	#NULL!	2	6	#NULL!	0	0	#NULL!	#NULL!	#NULL!	#NULL!	#NULL!	#NULL!	#NULL!	#NULL!
57	3.00	Medical	1	2	2	2	4	1	2	2	3	1	2	1	2	2	2	#NULL!	#NULL!	2	2	#NULL!	0	0	#NULL!	#NULL!	#NULL!	#NULL!	#NULL!	#NULL!	#NULL!	#NULL!
58	3.00	Medical	1	1	4	2	4	1	2	2	2	2	2	2	1	2	2	#NULL!	#NULL!	2	26	#NULL!	0	0	#NULL!	#NULL!	#NULL!	#NULL!	#NULL!	#NULL!	#NULL!	#NULL!
59	3.00	Medical	1	2	4	2	3	2	2	2	3	2	2	2	2	2	2	#NULL!	#NULL!	2	30	#NULL!	0	0	#NULL!	#NULL!	#NULL!	#NULL!	#NULL!	#NULL!	#NULL!	#NULL!
60	3.00	Medical	1	2	2	2	4	#NULL!	2	2	3	2	2	2	2	2	2	#NULL!	#NULL!	2	0	#NULL!	0	0	#NULL!	#NULL!	#NULL!	#NULL!	#NULL!	#NULL!	#NULL!	#NULL!
61	3.00	Medical	1	1	4	3	4	1	2	2	3	2	2	2	2	2	2	#NULL!	#NULL!	2	3	#NULL!	0	0	#NULL!	#NULL!	#NULL!	#NULL!	#NULL!	#NULL!	#NULL!	#NULL!
62	2.00	Adult ICU	8	1	1	1	3	4	1	1	7	2	2	2	2	2	2	2	0	2	142	29	1	0	2	#NULL!	#NULL!	#NULL!	#NULL!	#NULL!	#NULL!	#NULL!
63	2.00	Adult ICU	8	2	1	1	3	4	2	1	7	2	2	2	2	2	2	8	1	2	2	#NULL!	0	0	#NULL!	#NULL!	#NULL!	#NULL!	#NULL!	#NULL!	#NULL!	#NULL!
64	2.00	Adult ICU	1	1	2	2	3	4	1	1	2	2	2	2	2	2	2	2	0	2	0	#NULL!	0	0	#NULL!	#NULL!	#NULL!	#NULL!	#NULL!	#NULL!	#NULL!	#NULL!
65	2.00	Adult ICU	1	1	1	2	3	4	2	1	1	2	2	2	1	2	2	#NULL!	#NULL!	2	7	#NULL!	0	0	#NULL!	#NULL!	#NULL!	#NULL!	#NULL!	#NULL!	#NULL!	#NULL!
66	2.00	Adult ICU	7	2	4	2	1	2	1	1	2	2	2	2	2	1	2	8	1	2	9	#NULL!	0	0	#NULL!	#NULL!	#NULL!	#NULL!	#NULL!	#NULL!	#NULL!	#NULL!
67	2.00	Adult ICU	1	2	2	2	3	2	1	1	2	2	2	2	2	2	2	2	0	2	9	22	1	1	#NULL!	27	25	35	20	23	26	32
68	2.00	Adult ICU	1	1	1	1	2	4	2	1	7	2	2	2	2	2	2	#NULL!	#NULL!	2	2	#NULL!	0	0	#NULL!	#NULL!	#NULL!	#NULL!	#NULL!	#NULL!	#NULL!	#NULL!
69	2.00	Adult ICU	8	2	2	2	1	2	1	1	3	2	2	2	2	2	1	2	0	2	2	2	1	0	4	#NULL!	#NULL!	#NULL!	#NULL!	#NULL!	#NULL!	#NULL!
70	2.00	Adult ICU	1	1	#NULL!	1	#NULL!	#NULL!	2	1	2	2	1	2	2	2	2	#NULL!	#NULL!	2	6	20	1	0	#NULL!	#NULL!	#NULL!	#NULL!	#NULL!	#NULL!	#NULL!	#NULL!
71	2.00	Adult ICU	8	2	1	1	2	#NULL!	2	1	3	2	1	2	2	2	2	#NULL!	#NULL!	2	7	#NULL!	0	0	#NULL!	#NULL!	#NULL!	#NULL!	#NULL!	#NULL!	#NULL!	#NULL!
72	2.00	Adult ICU	8	1	6	2	#NULL!	4	1	1	7	2	2	2	2	2	2	#NULL!	#NULL!	2	6	28	1	0	#NULL!	#NULL!	#NULL!	#NULL!	#NULL!	#NULL!	#NULL!	#NULL!
73	2.00	Adult ICU	1	2	2	1	3	#NULL!	1	1	2	1	2	2	2	2	2	5	1	2	0	#NULL!	0	0	#NULL!	#NULL!	#NULL!	#NULL!	#NULL!	#NULL!	#NULL!	#NULL!
74	2.00	Adult ICU	3	2	2	2	1	2	1	1	2	2	2	1	2	2	2	#NULL!	#NULL!	2	2	#NULL!	0	0	#NULL!	#NULL!	#NULL!	#NULL!	#NULL!	#NULL!	#NULL!	#NULL!
75	2.00	Adult ICU	1	1	2	2	3	4	2	1	#NULL!	2	2	2	2	2	2	#NULL!	#NULL!	2	1	12	1	0	3	#NULL!	#NULL!	#NULL!	#NULL!	#NULL!	#NULL!	#NULL!
76	2.00	Adult ICU	1	2	6	2	3	2	1	1	2	2	2	2	2	2	2	#NULL!	#NULL!	2	8	#NULL!	0	0	#NULL!	#NULL!	#NULL!	#NULL!	#NULL!	#NULL!	#NULL!	#NULL!
77	2.00	Adult ICU	1	2	4	2	3	2	1	1	2	2	2	2	2	1	2	#NULL!	#NULL!	2	363	#NULL!	0	0	#NULL!	#NULL!	#NULL!	#NULL!	#NULL!	#NULL!	#NULL!	#NULL!
78	3.00	Medical	1	2	4	2	1	2	1	2	3	2	2	2	2	2	2	#NULL!	#NULL!	2	307	#NULL!	0	0	#NULL!	#NULL!	#NULL!	#NULL!	#NULL!	#NULL!	#NULL!	#NULL!
79	2.00	Medical	1	2	4	2	3	2	1	1	10	2	1	2	2	#NULL!	#NULL!	#NULL!	#NULL!	2	2	#NULL!	0	0	#NULL!	#NULL!	#NULL!	#NULL!	#NULL!	#NULL!	#NULL!	#NULL!
80	3.00	Medical	1	2	5	2	4	1	1	1	3	2	2	2	2	1	2	#NULL!	#NULL!	2	305	#NULL!	0	0	#NULL!	#NULL!	#NULL!	#NULL!	#NULL!	#NULL!	#NULL!	#NULL!
81	3.00	Medical	1	1	2	2	1	2	2	2	3	1	#NULL!	2	2	2	2	#NULL!	#NULL!	2	28	#NULL!	0	0	#NULL!	#NULL!	#NULL!	#NULL!	#NULL!	#NULL!	#NULL!	#NULL!
82	3.00	Medical	1	2	4	3	1	1	1	1	3	2	2	2	2	2	2	#NULL!	#NULL!	2	3	29	1	0	2	#NULL!	#NULL!	#NULL!	#NULL!	#NULL!	#NULL!	#NULL!
83	3.00	Medical	1	2	2	2	4	1	2	2	3	2	2	2	2	2	2	#NULL!	#NULL!	2	0	#NULL!	0	0	#NULL!	#NULL!	#NULL!	#NULL!	#NULL!	#NULL!	#NULL!	#NULL!
84	3.00	Medical	1	2	3	1	1	#NULL!	1	2	3	2	2	2	2	2	2	#NULL!	#NULL!	2	0	#NULL!	0	0	#NULL!	#NULL!	#NULL!	#NULL!	#NULL!	#NULL!	#NULL!	#NULL!
85	3.00	Medical	8	1	2	2	4	1	2	2	3	2	2	2	2	2	2	#NULL!	#NULL!	2	0	29	1	0	2	#NULL!	#NULL!	#NULL!	#NULL!	#NULL!	#NULL!	#NULL!
86	3.00	Medical	1	2	2	2	2	2	2	2	3	2	2	1	2	2	2	#NULL!	#NULL!	2	0	#NULL!	0	0	#NULL!	#NULL!	#NULL!	#NULL!	#NULL!	#NULL!	#NULL!	#NULL!
87	3.00	Medical	1	2	3	2	4	1	2	1	2	2	1	2	2	2	2	#NULL!	#NULL!	2	0	#NULL!	0	0	#NULL!	#NULL!	#NULL!	#NULL!	#NULL!	#NULL!	#NULL!	#NULL!
88	3.00	Medical	1	1	2	2	1	2	2	2	3	2	2	2	2	2	2	#NULL!	#NULL!	2	61	#NULL!	0	0	#NULL!	#NULL!	#NULL!	#NULL!	#NULL!	#NULL!	#NULL!	#NULL!
89	3.00	Emergency	1	2	2	3	1	2	1	2	2	2	2	2	2	2	2	#NULL!	#NULL!	2	0	#NULL!	0	0	#NULL!	#NULL!	#NULL!	#NULL!	#NULL!	#NULL!	#NULL!	#NULL!
90	3.00	Medical	1	2	2	2	1	2	1	2	5	2	2	2	2	1	2	#NULL!	#NULL!	2	0	#NULL!	0	0	#NULL!	#NULL!	#NULL!	#NULL!	#NULL!	#NULL!	#NULL!	#NULL!
91	3.00	Medical	1	2	2	2	1	2	2	2	2	1	2	2	1	2	2	#NULL!	#NULL!	2	0	#NULL!	0	0	#NULL!	#NULL!	#NULL!	#NULL!	#NULL!	#NULL!	#NULL!	#NULL!
92	3.00	Medical	1	1	4	2	4	1	2	2	3	2	2	2	1	2	2	#NULL!	#NULL!	2	0	#NULL!	0	0	#NULL!	#NULL!	#NULL!	#NULL!	#NULL!	#NULL!	#NULL!	#NULL!
93	3.00	Medical	3	2	2	2	4	#NULL!	1	2	5	2	2	2	2	2	2	#NULL!	#NULL!	2	0	#NULL!	0	0	#NULL!	#NULL!	#NULL!	#NULL!	#NULL!	#NULL!	#NULL!	#NULL!
94	3.00	Medical	#NULL!	2	2	2	1	2	1	1	2	2	2	1	2	2	2	#NULL!	#NULL!	2	#NULL!	#NULL!	0	0	#NULL!	#NULL!	#NULL!	#NULL!	#NULL!	#NULL!	#NULL!	#NULL!
95	3.00	Medical	8	2	2	2	4	2	2	2	3	2	2	2	2	2	2	#NULL!	#NULL!	#NULL!	0	#NULL!	0	0	#NULL!	#NULL!	#NULL!	#NULL!	#NULL!	#NULL!	#NULL!	#NULL!
96	3.00	Medical	1	2	3	2	1	2	2	2	3	2	2	2	2	2	2	#NULL!	#NULL!	2	0	#NULL!	0	0	#NULL!	#NULL!	#NULL!	#NULL!	#NULL!	#NULL!	#NULL!	#NULL!
97	3.00	Medical	1	1	2	2	4	1	2	2	2	2	2	2	2	2	2	#NULL!	#NULL!	2	0	3	0	0	#NULL!	#NULL!	#NULL!	#NULL!	#NULL!	#NULL!	#NULL!	#NULL!
98	2.00	Adult ICU	1	2	1	1	3	4	2	2	6	2	2	2	2	2	2	#NULL!	#NULL!	2	8	#NULL!	0	0	#NULL!	#NULL!	#NULL!	#NULL!	#NULL!	#NULL!	#NULL!	#NULL!
99	2.00	Adult ICU	1	2	6	2	#NULL!	2	1	1	2	2	2	2	2	2	2	#NULL!	#NULL!	2	2	22	1	1	#NULL!	#NULL!	#NULL!	26	10	15	19	6
100	2.00	Adult ICU	11	2	#NULL!	2	#NULL!	#NULL!	2	1	10	2	2	2	2	2	2	#NULL!	#NULL!	2	3	#NULL!	0	0	#NULL!	#NULL!	#NULL!	#NULL!	#NULL!	#NULL!	#NULL!	#NULL!
101	2.00	Adult ICU	1	2	4	2	#NULL!	2	2	1	4	1	2	2	1	2	1	#NULL!	#NULL!	2	4	#NULL!	0	0	#NULL!	#NULL!	#NULL!	#NULL!	#NULL!	#NULL!	#NULL!	#NULL!
102	2.00	Adult ICU	2	1	5	2	#NULL!	#NULL!	2	1	8	2	2	2	2	2	2	#NULL!	#NULL!	2	7	#NULL!	0	0	#NULL!	#NULL!	#NULL!	#NULL!	#NULL!	#NULL!	#NULL!	#NULL!
103	2.00	Adult ICU	1	2	6	2	#NULL!	#NULL!	1	2	3	2	2	2	2	2	2	#NULL!	#NULL!	2	4	30	1	0	#NULL!	#NULL!	#NULL!	#NULL!	#NULL!	#NULL!	#NULL!	#NULL!
104	2.00	Adult ICU	1	1	4	2	#NULL!	#NULL!	2	1	2	2	2	1	2	2	2	#NULL!	#NULL!	2	1	#NULL!	0	0	#NULL!	#NULL!	#NULL!	#NULL!	#NULL!	#NULL!	#NULL!	#NULL!
105	2.00	Adult ICU	1	2	6	2	2	#NULL!	1	1	6	1	2	2	1	2	2	#NULL!	#NULL!	2	1	#NULL!	0	0	#NULL!	#NULL!	#NULL!	#NULL!	#NULL!	#NULL!	#NULL!	#NULL!
106	2.00	Adult ICU	1	2	4	2	2	#NULL!	1	2	2	2	2	1	2	1	2	#NULL!	#NULL!	2	10	#NULL!	0	0	#NULL!	#NULL!	#NULL!	#NULL!	#NULL!	#NULL!	#NULL!	#NULL!
107	2.00	Adult ICU	12	1	4	2	3	#NULL!	2	1	2	2	2	2	2	2	2	2	0	2	0	#NULL!	0	0	#NULL!	#NULL!	#NULL!	#NULL!	#NULL!	#NULL!	#NULL!	#NULL!
108	2.00	Adult ICU	1	1	1	2	3	#NULL!	2	1	3	2	2	2	1	2	2	2	0	2	16	#NULL!	0	0	#NULL!	#NULL!	#NULL!	#NULL!	#NULL!	#NULL!	#NULL!	#NULL!
109	2.00	Adult ICU	1	2	4	2	#NULL!	5	2	2	2	2	2	1	2	2	#NULL!	9	1	1	29	#NULL!	0	0	#NULL!	#NULL!	#NULL!	#NULL!	#NULL!	#NULL!	#NULL!	#NULL!
110	2.00	Medical	1	1	3	3	#NULL!	4	2	1	2	2	1	2	#NULL!	#NULL!	#NULL!	#NULL!	#NULL!	#NULL!	12	5	1	0	#NULL!	#NULL!	#NULL!	#NULL!	#NULL!	#NULL!	#NULL!	#NULL!
111	2.00	Adult ICU	8	2	3	2	3	#NULL!	1	1	2	2	1	2	2	2	2	7	1	2	7	2	1	0	4	#NULL!	#NULL!	#NULL!	#NULL!	#NULL!	#NULL!	#NULL!
112	2.00	Adult ICU	8	2	5	1	3	4	2	1	7	2	2	2	2	2	1	2	0	1	11	2	1	0	4	#NULL!	#NULL!	#NULL!	#NULL!	#NULL!	#NULL!	#NULL!
113	2.00	Adult ICU	1	1	6	2	3	4	2	1	2	2	2	2	1	2	1	9	1	1	18	#NULL!	0	0	#NULL!	#NULL!	#NULL!	#NULL!	#NULL!	#NULL!	#NULL!	#NULL!
114	1.00	Adult ICU	8	2	4	1	2	2	1	2	7	2	2	2	1	2	2	#NULL!	#NULL!	2	16	17	0	0	#NULL!	#NULL!	#NULL!	#NULL!	#NULL!	#NULL!	#NULL!	#NULL!
115	2.00	Adult ICU	1	2	4	2	#NULL!	#NULL!	2	1	2	2	2	2	2	2	2	#NULL!	#NULL!	2	9	#NULL!	0	0	#NULL!	#NULL!	#NULL!	#NULL!	#NULL!	#NULL!	#NULL!	#NULL!
116	2.00	Adult ICU	1	2	3	2	#NULL!	3	1	1	2	2	2	2	2	2	2	1	0	2	5	2	1	0	4	#NULL!	#NULL!	#NULL!	#NULL!	#NULL!	#NULL!	#NULL!
117	2.00	Adult ICU	1	1	4	2	#NULL!	4	2	1	6	2	2	2	2	2	2	#NULL!	#NULL!	#NULL!	#NULL!	#NULL!	0	0	#NULL!	#NULL!	#NULL!	#NULL!	#NULL!	#NULL!	#NULL!	#NULL!
118	2.00	Adult ICU	8	1	1	1	3	4	1	1	2	2	2	2	2	1	1	1	0	2	7	22	1	1	5	#NULL!	12	25	6	6	27	19
119	2.00	Adult ICU	1	2	2	2	4	1	1	1	2	2	2	2	2	1	2	1	0	2	3	22	1	1	5	#NULL!	3	24	6	6	18	6
120	2.00	Adult ICU	1	2	6	1	#NULL!	#NULL!	1	1	3	2	2	2	2	2	2	1	0	2	24	30	1	0	#NULL!	#NULL!	#NULL!	#NULL!	#NULL!	#NULL!	#NULL!	#NULL!
121	2.00	Adult ICU	1	1	#NULL!	2	#NULL!	4	1	1	3	1	2	2	2	2	2	#NULL!	#NULL!	2	7	22	1	1	5	6	6	6	#NULL!	6	#NULL!	6
122	2.00	Adult ICU	8	2	3	2	1	#NULL!	1	2	2	2	2	2	2	2	2	1	0	2	#NULL!	#NULL!	0	0	#NULL!	#NULL!	#NULL!	#NULL!	#NULL!	#NULL!	#NULL!	#NULL!
123	2.00	Adult ICU	#NULL!	2	1	1	3	4	1	1	7	2	2	2	2	2	2	#NULL!	#NULL!	2	15	#NULL!	0	0	#NULL!	#NULL!	#NULL!	#NULL!	#NULL!	#NULL!	#NULL!	#NULL!
124	2.00	Adult ICU	1	1	3	2	3	4	1	1	1	2	#NULL!	1	2	2	2	#NULL!	#NULL!	2	366	2	1	0	4	#NULL!	#NULL!	#NULL!	#NULL!	#NULL!	#NULL!	#NULL!
125	2.00	Adult ICU	1	1	6	2	#NULL!	4	2	1	7	1	2	2	2	1	2	#NULL!	#NULL!	2	9	#NULL!	0	0	#NULL!	#NULL!	#NULL!	#NULL!	#NULL!	#NULL!	#NULL!	#NULL!
126	2.00	Adult ICU	1	2	1	2	2	#NULL!	1	1	2	1	2	2	2	2	2	2	0	2	1	#NULL!	0	0	#NULL!	#NULL!	#NULL!	#NULL!	#NULL!	#NULL!	#NULL!	#NULL!
127	2.00	Adult ICU	1	1	#NULL!	2	#NULL!	#NULL!	2	1	7	2	2	2	2	1	2	2	0	2	1	2	1	0	4	#NULL!	#NULL!	#NULL!	#NULL!	#NULL!	#NULL!	#NULL!
128	2.00	Adult ICU	1	1	1	2	#NULL!	4	1	1	4	2	2	2	2	1	2	1	0	2	3	#NULL!	0	0	#NULL!	#NULL!	#NULL!	#NULL!	#NULL!	#NULL!	#NULL!	#NULL!
129	2.00	Adult ICU	1	2	5	2	3	#NULL!	1	1	7	2	2	2	2	2	2	2	0	2	10	#NULL!	0	0	#NULL!	#NULL!	#NULL!	#NULL!	#NULL!	#NULL!	#NULL!	#NULL!
130	2.00	Adult ICU	#NULL!	2	2	1	#NULL!	#NULL!	#NULL!	2	2	#NULL!	#NULL!	#NULL!	#NULL!	#NULL!	#NULL!	#NULL!	#NULL!	#NULL!	#NULL!	22	1	1	5	#NULL!	#NULL!	#NULL!	#NULL!	#NULL!	#NULL!	#NULL!
131	1.00	Emergency	1	1	4	2	#NULL!	#NULL!	1	1	9	2	1	2	2	2	2	#NULL!	#NULL!	2	#NULL!	3	0	0	#NULL!	#NULL!	#NULL!	#NULL!	#NULL!	#NULL!	#NULL!	#NULL!
132	2.00	Adult ICU	1	1	1	2	2	4	1	1	4	2	2	2	2	2	2	1	0	2	16	#NULL!	0	0	#NULL!	#NULL!	#NULL!	#NULL!	#NULL!	#NULL!	#NULL!	#NULL!
133	2.00	Adult ICU	8	2	#NULL!	2	#NULL!	4	1	1	5	2	2	2	2	2	1	1	0	2	0	#NULL!	0	0	#NULL!	#NULL!	#NULL!	#NULL!	#NULL!	#NULL!	#NULL!	#NULL!
134	2.00	Adult ICU	1	1	2	2	3	#NULL!	2	1	2	1	2	2	2	2	1	#NULL!	#NULL!	2	2	2	1	0	4	#NULL!	#NULL!	#NULL!	#NULL!	#NULL!	#NULL!	#NULL!
135	2.00	Adult ICU	1	1	1	1	3	#NULL!	1	1	7	2	2	2	2	2	2	#NULL!	#NULL!	2	1	#NULL!	0	0	#NULL!	#NULL!	#NULL!	#NULL!	#NULL!	#NULL!	#NULL!	#NULL!
136	2.00	Adult ICU	1	2	1	2	3	2	1	1	2	2	2	2	2	2	2	1	0	2	257	2	1	0	4	#NULL!	#NULL!	#NULL!	#NULL!	#NULL!	#NULL!	#NULL!
137	2.00	Adult ICU	8	1	1	1	3	4	2	2	7	2	2	2	2	2	1	2	0	1	1	29	1	0	2	#NULL!	#NULL!	#NULL!	#NULL!	#NULL!	#NULL!	#NULL!
138	2.00	Adult ICU	9	2	#NULL!	1	#NULL!	2	2	1	1	2	2	2	2	2	2	#NULL!	#NULL!	2	3	#NULL!	0	0	#NULL!	#NULL!	#NULL!	#NULL!	#NULL!	#NULL!	#NULL!	#NULL!
139	2.00	Adult ICU	1	2	2	1	4	#NULL!	1	1	4	2	2	2	2	2	2	#NULL!	#NULL!	2	2	#NULL!	0	0	#NULL!	#NULL!	#NULL!	#NULL!	#NULL!	#NULL!	#NULL!	#NULL!
140	2.00	Adult ICU	1	2	4	1	4	4	2	1	7	2	2	1	2	2	1	1	0	2	2	#NULL!	0	0	#NULL!	#NULL!	#NULL!	#NULL!	#NULL!	#NULL!	#NULL!	#NULL!
141	2.00	Adult ICU	8	2	#NULL!	2	#NULL!	2	1	2	7	1	2	2	2	2	1	1	0	#NULL!	0	19	1	0	#NULL!	#NULL!	#NULL!	#NULL!	#NULL!	#NULL!	#NULL!	#NULL!
142	2.00	Adult ICU	1	1	1	2	3	4	2	1	5	2	2	2	2	2	1	1	0	2	0	2	1	0	4	#NULL!	#NULL!	#NULL!	#NULL!	#NULL!	#NULL!	#NULL!
143	2.00	Adult ICU	3	2	#NULL!	1	4	4	1	1	4	2	2	2	2	2	2	#NULL!	#NULL!	2	2	#NULL!	0	0	#NULL!	#NULL!	#NULL!	#NULL!	#NULL!	#NULL!	#NULL!	#NULL!
144	2.00	Adult ICU	8	1	2	2	#NULL!	4	2	1	2	2	1	1	2	2	2	1	0	2	1	2	1	0	4	#NULL!	#NULL!	#NULL!	#NULL!	#NULL!	#NULL!	#NULL!
145	2.00	Adult ICU	1	2	#NULL!	2	4	#NULL!	1	1	2	2	2	2	2	2	2	1	0	1	#NULL!	22	1	1	5	23	15	28	6	6	13	20
146	2.00	Adult ICU	8	2	2	1	3	#NULL!	1	2	3	2	2	2	2	2	2	9	1	2	15	25	1	0	#NULL!	#NULL!	#NULL!	#NULL!	#NULL!	#NULL!	#NULL!	#NULL!
147	2.00	Adult ICU	8	1	1	1	3	2	2	1	2	2	2	2	2	2	2	#NULL!	#NULL!	2	3	#NULL!	0	0	#NULL!	#NULL!	#NULL!	#NULL!	#NULL!	#NULL!	#NULL!	#NULL!
148	2.00	Adult ICU	1	2	1	1	2	4	2	1	2	2	2	2	2	2	2	5	1	2	6	#NULL!	0	0	#NULL!	#NULL!	#NULL!	#NULL!	#NULL!	#NULL!	#NULL!	#NULL!
149	1.00	Medical	1	1	5	3	1	4	2	1	3	1	2	#NULL!	1	1	2	#NULL!	#NULL!	2	0	#NULL!	0	0	#NULL!	#NULL!	#NULL!	#NULL!	#NULL!	#NULL!	#NULL!	#NULL!
150	1.00	Medical	1	1	6	1	4	1	2	1	7	2	2	2	2	2	2	6	1	2	5	2	1	0	4	#NULL!	#NULL!	#NULL!	#NULL!	#NULL!	#NULL!	#NULL!
151	2.00	Adult ICU	1	1	5	2	#NULL!	4	1	1	7	2	2	2	2	1	#NULL!	#NULL!	#NULL!	2	369	#NULL!	0	0	#NULL!	#NULL!	#NULL!	#NULL!	#NULL!	#NULL!	#NULL!	#NULL!
152	2.00	Adult ICU	1	2	4	2	2	4	1	2	2	2	2	2	#NULL!	2	2	#NULL!	#NULL!	2	3	30	1	0	#NULL!	#NULL!	#NULL!	#NULL!	#NULL!	#NULL!	#NULL!	#NULL!
153	2.00	Adult ICU	1	2	6	2	#NULL!	#NULL!	1	1	2	2	2	2	2	1	1	#NULL!	#NULL!	2	27	#NULL!	0	0	#NULL!	#NULL!	#NULL!	#NULL!	#NULL!	#NULL!	#NULL!	#NULL!
154	2.00	Adult ICU	1	1	1	2	3	4	2	1	10	2	2	2	1	2	2	#NULL!	#NULL!	2	7	2	1	0	4	#NULL!	#NULL!	#NULL!	#NULL!	#NULL!	#NULL!	#NULL!
155	2.00	Adult ICU	8	1	4	2	3	4	2	1	2	2	2	2	2	2	2	#NULL!	#NULL!	2	21	#NULL!	0	0	#NULL!	#NULL!	#NULL!	#NULL!	#NULL!	#NULL!	#NULL!	#NULL!
156	2.00	Adult ICU	1	1	6	2	#NULL!	4	1	1	7	2	2	2	2	2	2	#NULL!	#NULL!	2	18	#NULL!	0	0	#NULL!	#NULL!	#NULL!	#NULL!	#NULL!	#NULL!	#NULL!	#NULL!
157	2.00	Adult ICU	8	2	1	1	#NULL!	2	1	1	7	2	2	2	2	2	2	#NULL!	#NULL!	2	1	#NULL!	0	0	#NULL!	#NULL!	#NULL!	#NULL!	#NULL!	#NULL!	#NULL!	#NULL!
158	2.00	Adult ICU	8	2	2	2	1	4	2	1	2	2	2	2	1	2	1	#NULL!	#NULL!	2	5	22	1	1	5	#NULL!	17	26	10	10	18	12
159	2.00	Adult ICU	1	2	3	2	1	#NULL!	2	1	2	1	2	2	2	2	2	#NULL!	#NULL!	2	34	22	1	1	5	18	11	17	6	6	#NULL!	18
160	2.00	Adult ICU	8	2	2	2	4	2	1	1	5	2	2	1	2	2	2	#NULL!	#NULL!	2	1	#NULL!	0	0	#NULL!	#NULL!	#NULL!	#NULL!	#NULL!	#NULL!	#NULL!	#NULL!
161	2.00	Adult ICU	3	2	2	1	4	#NULL!	1	1	2	2	2	2	2	2	2	#NULL!	#NULL!	2	2	22	1	1	5	19	15	18	6	6	20	6
162	2.00	Adult ICU	1	2	3	2	3	2	1	1	2	1	2	1	1	2	2	#NULL!	#NULL!	2	8	#NULL!	0	0	#NULL!	#NULL!	#NULL!	#NULL!	#NULL!	#NULL!	#NULL!	#NULL!
163	2.00	Adult ICU	1	2	2	1	4	#NULL!	2	1	5	2	2	2	1	2	2	#NULL!	#NULL!	2	1	#NULL!	0	0	#NULL!	#NULL!	#NULL!	#NULL!	#NULL!	#NULL!	#NULL!	#NULL!
164	2.00	Adult ICU	1	2	3	2	#NULL!	2	1	1	2	2	2	2	2	2	2	#NULL!	#NULL!	2	264	12	1	0	3	#NULL!	#NULL!	#NULL!	#NULL!	#NULL!	#NULL!	#NULL!
165	2.00	Adult ICU	8	2	6	2	1	#NULL!	2	1	3	2	2	2	1	2	2	#NULL!	#NULL!	2	5	#NULL!	0	0	#NULL!	#NULL!	#NULL!	#NULL!	#NULL!	#NULL!	#NULL!	#NULL!
166	2.00	Adult ICU	8	1	2	2	2	4	#NULL!	1	1	2	2	2	2	2	2	#NULL!	#NULL!	2	8	#NULL!	0	0	#NULL!	#NULL!	#NULL!	#NULL!	#NULL!	#NULL!	#NULL!	#NULL!
167	2.00	Adult ICU	1	2	1	2	2	#NULL!	2	1	7	2	1	2	2	2	1	1	0	2	248	12	1	0	3	#NULL!	#NULL!	#NULL!	#NULL!	#NULL!	#NULL!	#NULL!
168	2.00	Adult ICU	2	2	2	2	1	2	2	1	5	2	2	2	2	1	2	#NULL!	#NULL!	2	#NULL!	22	1	1	5	#NULL!	12	25	6	6	27	19
169	2.00	Adult ICU	#NULL!	1	4	2	#NULL!	4	2	1	5	1	2	2	2	2	2	#NULL!	#NULL!	2	1	22	1	1	5	20	12	24	6	6	6	20
170	2.00	Adult ICU	11	1	5	2	#NULL!	4	#NULL!	1	3	2	2	2	2	2	2	1	0	2	#NULL!	#NULL!	0	0	#NULL!	#NULL!	#NULL!	#NULL!	#NULL!	#NULL!	#NULL!	#NULL!
171	2.00	Adult ICU	1	2	#NULL!	1	3	#NULL!	2	1	3	2	2	2	2	1	1	2	0	2	0	12	1	0	3	#NULL!	#NULL!	#NULL!	#NULL!	#NULL!	#NULL!	#NULL!
172	2.00	Adult ICU	7	1	1	1	3	4	2	1	7	2	2	2	2	2	2	1	0	2	#NULL!	#NULL!	0	0	#NULL!	#NULL!	#NULL!	#NULL!	#NULL!	#NULL!	#NULL!	#NULL!
173	2.00	Adult ICU	8	1	1	1	#NULL!	4	2	1	8	2	2	2	2	2	1	2	0	2	17	#NULL!	0	0	#NULL!	#NULL!	#NULL!	#NULL!	#NULL!	#NULL!	#NULL!	#NULL!
174	2.00	Adult ICU	8	1	#NULL!	3	#NULL!	4	2	1	1	2	2	2	2	2	2	#NULL!	#NULL!	2	1	#NULL!	0	0	#NULL!	#NULL!	#NULL!	#NULL!	#NULL!	#NULL!	#NULL!	#NULL!
175	2.00	Adult ICU	1	2	3	2	3	4	2	1	2	2	2	1	2	2	2	1	0	2	2	#NULL!	0	0	#NULL!	#NULL!	#NULL!	#NULL!	#NULL!	#NULL!	#NULL!	#NULL!
176	2.00	Adult ICU	8	2	6	2	3	2	2	2	1	1	2	2	1	1	2	#NULL!	#NULL!	#NULL!	102	#NULL!	0	0	#NULL!	#NULL!	#NULL!	#NULL!	#NULL!	#NULL!	#NULL!	#NULL!
177	2.00	Adult ICU	8	2	6	2	#NULL!	#NULL!	#NULL!	2	2	2	2	2	2	2	1	2	0	2	40	22	1	1	5	#NULL!	27	34	27	25	29	30
178	2.00	Adult ICU	1	2	#NULL!	1	4	4	2	1	3	2	2	2	2	2	2	#NULL!	#NULL!	2	1	#NULL!	0	0	#NULL!	#NULL!	#NULL!	#NULL!	#NULL!	#NULL!	#NULL!	#NULL!
179	2.00	Adult ICU	8	2	5	2	#NULL!	2	1	1	4	2	2	2	2	2	2	1	0	2	27	#NULL!	0	0	#NULL!	#NULL!	#NULL!	#NULL!	#NULL!	#NULL!	#NULL!	#NULL!
180	2.00	Adult ICU	8	1	1	1	3	#NULL!	2	1	2	2	2	2	2	1	2	#NULL!	#NULL!	2	8	29	1	0	2	#NULL!	#NULL!	#NULL!	#NULL!	#NULL!	#NULL!	#NULL!
181	2.00	Adult ICU	1	1	5	2	4	4	2	1	2	2	2	1	2	2	2	#NULL!	#NULL!	2	2	#NULL!	0	0	#NULL!	#NULL!	#NULL!	#NULL!	#NULL!	#NULL!	#NULL!	#NULL!
182	2.00	Adult ICU	9	2	5	2	2	#NULL!	2	1	1	2	2	2	2	2	2	#NULL!	#NULL!	2	137	#NULL!	0	0	#NULL!	#NULL!	#NULL!	#NULL!	#NULL!	#NULL!	#NULL!	#NULL!
183	2.00	Adult ICU	1	2	1	1	4	4	2	2	10	2	2	2	2	2	2	#NULL!	#NULL!	2	115	22	1	1	5	#NULL!	15	30	6	10	12	6
184	1.00	Medical	8	2	3	2	1	2	2	2	8	2	2	2	2	1	2	#NULL!	#NULL!	2	22	1	1	0	#NULL!	#NULL!	#NULL!	#NULL!	#NULL!	#NULL!	#NULL!	#NULL!
185	1.00	Medical	8	2	1	1	2	2	2	1	8	2	1	2	2	2	2	#NULL!	#NULL!	2	#NULL!	#NULL!	0	0	#NULL!	#NULL!	#NULL!	#NULL!	#NULL!	#NULL!	#NULL!	#NULL!
186	1.00	Medical	#NULL!	1	1	1	2	4	2	1	2	2	2	2	1	2	2	#NULL!	#NULL!	2	1	18	0	0	#NULL!	#NULL!	#NULL!	#NULL!	#NULL!	#NULL!	#NULL!	#NULL!
187	2.00	Adult ICU	3	2	#NULL!	2	3	2	2	1	2	2	2	2	2	2	2	#NULL!	#NULL!	2	17	27	1	0	#NULL!	#NULL!	#NULL!	#NULL!	#NULL!	#NULL!	#NULL!	#NULL!
188	2.00	Adult ICU	1	1	#NULL!	1	4	4	2	1	2	2	1	2	2	2	1	2	0	2	0	26	1	0	#NULL!	#NULL!	#NULL!	#NULL!	#NULL!	#NULL!	#NULL!	#NULL!
189	2.00	Adult ICU	1	2	#NULL!	2	3	2	1	1	4	2	2	2	2	2	2	1	0	2	0	#NULL!	0	0	#NULL!	#NULL!	#NULL!	#NULL!	#NULL!	#NULL!	#NULL!	#NULL!
190	2.00	Adult ICU	1	2	#NULL!	2	1	#NULL!	1	2	2	2	2	2	2	1	1	1	0	2	8	22	1	1	5	20	16	28	6	6	#NULL!	6
191	1.00	Medical	1	1	2	2	3	4	2	1	4	2	1	2	2	2	2	#NULL!	#NULL!	#NULL!	10	27	1	0	#NULL!	#NULL!	#NULL!	#NULL!	#NULL!	#NULL!	#NULL!	#NULL!
192	2.00	Adult ICU	8	2	#NULL!	2	#NULL!	4	1	1	1	2	2	2	1	2	2	#NULL!	#NULL!	2	79	#NULL!	0	0	#NULL!	#NULL!	#NULL!	#NULL!	#NULL!	#NULL!	#NULL!	#NULL!
193	2.00	Adult ICU	1	2	5	2	2	2	2	1	5	2	2	1	1	2	2	#NULL!	#NULL!	2	2	#NULL!	0	0	#NULL!	#NULL!	#NULL!	#NULL!	#NULL!	#NULL!	#NULL!	#NULL!
194	2.00	Adult ICU	8	1	3	2	2	4	2	1	6	2	1	2	2	2	2	#NULL!	#NULL!	2	6	30	1	0	#NULL!	#NULL!	#NULL!	#NULL!	#NULL!	#NULL!	#NULL!	#NULL!
195	2.00	Adult ICU	8	2	2	1	2	4	2	1	2	2	2	2	2	2	1	1	0	2	78	#NULL!	0	0	#NULL!	#NULL!	#NULL!	#NULL!	#NULL!	#NULL!	#NULL!	#NULL!
196	2.00	Adult ICU	1	1	5	2	3	4	2	1	3	2	2	2	2	2	2	1	0	2	2	#NULL!	0	0	#NULL!	#NULL!	#NULL!	#NULL!	#NULL!	#NULL!	#NULL!	#NULL!
197	2.00	Adult ICU	1	2	4	2	#NULL!	2	1	2	2	1	2	2	2	2	2	#NULL!	#NULL!	2	6	#NULL!	0	0	#NULL!	#NULL!	#NULL!	#NULL!	#NULL!	#NULL!	#NULL!	#NULL!
198	2.00	Adult ICU	8	1	1	1	3	#NULL!	2	1	3	2	2	2	2	2	2	#NULL!	#NULL!	2	3	#NULL!	0	0	#NULL!	#NULL!	#NULL!	#NULL!	#NULL!	#NULL!	#NULL!	#NULL!
199	2.00	Adult ICU	1	2	5	2	#NULL!	#NULL!	1	1	6	1	2	2	2	2	2	#NULL!	#NULL!	2	3	#NULL!	0	0	#NULL!	#NULL!	#NULL!	#NULL!	#NULL!	#NULL!	#NULL!	#NULL!
200	2.00	Adult ICU	8	1	3	2	#NULL!	#NULL!	2	1	3	2	2	2	2	2	2	1	0	2	0	29	1	0	2	#NULL!	#NULL!	#NULL!	#NULL!	#NULL!	#NULL!	#NULL!
201	2.00	Adult ICU	8	1	1	1	2	#NULL!	2	1	10	2	2	2	2	2	2	1	0	2	#NULL!	29	1	0	2	#NULL!	#NULL!	#NULL!	#NULL!	#NULL!	#NULL!	#NULL!
202	2.00	Adult ICU	1	2	5	2	#NULL!	2	2	1	2	2	2	2	2	1	2	#NULL!	#NULL!	2	34	#NULL!	0	0	#NULL!	#NULL!	#NULL!	#NULL!	#NULL!	#NULL!	#NULL!	#NULL!
203	2.00	Adult ICU	1	2	2	2	2	2	2	1	5	2	2	2	1	2	1	#NULL!	#NULL!	2	8	#NULL!	0	0	#NULL!	#NULL!	#NULL!	#NULL!	#NULL!	#NULL!	#NULL!	#NULL!
204	2.00	Adult ICU	#NULL!	2	1	1	3	#NULL!	1	1	7	2	2	2	2	2	2	#NULL!	#NULL!	2	8	#NULL!	0	0	#NULL!	#NULL!	#NULL!	#NULL!	#NULL!	#NULL!	#NULL!	#NULL!
205	2.00	Adult ICU	1	2	1	1	3	#NULL!	#NULL!	1	7	2	2	1	2	2	2	1	0	2	1	#NULL!	0	0	#NULL!	#NULL!	#NULL!	#NULL!	#NULL!	#NULL!	#NULL!	#NULL!
206	2.00	Adult ICU	1	1	4	2	4	4	2	1	#NULL!	2	1	2	1	2	2	2	0	2	9	#NULL!	0	0	#NULL!	#NULL!	#NULL!	#NULL!	#NULL!	#NULL!	#NULL!	#NULL!
207	2.00	Adult ICU	1	2	2	2	#NULL!	#NULL!	1	1	3	2	2	2	2	2	1	2	0	2	1	2	1	0	4	#NULL!	#NULL!	#NULL!	#NULL!	#NULL!	#NULL!	#NULL!
208	2.00	Adult ICU	1	2	5	2	3	#NULL!	2	1	3	1	2	2	2	2	1	1	0	2	488	30	1	0	#NULL!	#NULL!	#NULL!	#NULL!	#NULL!	#NULL!	#NULL!	#NULL!
209	1.00	Medical	1	1	4	2	2	4	2	1	6	1	2	2	2	1	2	#NULL!	#NULL!	2	109	10	0	0	#NULL!	#NULL!	#NULL!	#NULL!	#NULL!	#NULL!	#NULL!	#NULL!
210	2.00	Adult ICU	1	1	4	2	3	4	2	1	#NULL!	2	2	2	2	2	2	5	1	2	4	22	1	1	5	18	12	25	6	6	28	18
211	2.00	Adult ICU	1	2	#NULL!	2	3	2	1	1	6	2	2	2	2	2	2	#NULL!	#NULL!	2	9	21	1	0	#NULL!	#NULL!	#NULL!	#NULL!	#NULL!	#NULL!	#NULL!	#NULL!
212	2.00	Adult ICU	1	2	#NULL!	2	3	2	1	1	2	2	1	2	2	2	2	1	0	2	57	#NULL!	0	0	#NULL!	#NULL!	#NULL!	#NULL!	#NULL!	#NULL!	#NULL!	#NULL!
213	2.00	Adult ICU	1	2	2	2	#NULL!	4	2	1	5	2	2	2	2	2	2	1	0	2	6	#NULL!	0	0	#NULL!	#NULL!	#NULL!	#NULL!	#NULL!	#NULL!	#NULL!	#NULL!
214	2.00	Adult ICU	8	2	3	1	#NULL!	#NULL!	1	1	2	2	2	2	2	2	2	4	1	2	74	#NULL!	0	0	#NULL!	#NULL!	#NULL!	#NULL!	#NULL!	#NULL!	#NULL!	#NULL!
215	2.00	Adult ICU	3	2	4	2	1	#NULL!	1	1	2	2	2	2	1	1	1	1	0	2	68	22	1	1	#NULL!	23	19	6	13	20	20	6
216	2.00	Adult ICU	8	1	3	2	#NULL!	#NULL!	2	1	2	2	2	2	2	2	2	1	0	2	14	30	1	0	#NULL!	#NULL!	#NULL!	#NULL!	#NULL!	#NULL!	#NULL!	#NULL!
217	2.00	Adult ICU	1	1	3	2	1	4	2	2	2	2	2	2	2	2	2	#NULL!	#NULL!	2	8	#NULL!	0	0	#NULL!	#NULL!	#NULL!	#NULL!	#NULL!	#NULL!	#NULL!	#NULL!
218	2.00	Adult ICU	1	1	5	2	#NULL!	4	2	1	2	2	2	2	1	2	2	#NULL!	#NULL!	2	5	22	1	1	5	#NULL!	13	25	6	10	29	19
219	2.00	Adult ICU	1	1	6	2	#NULL!	4	2	1	5	2	2	2	2	2	2	#NULL!	#NULL!	2	5	#NULL!	0	0	#NULL!	#NULL!	#NULL!	#NULL!	#NULL!	#NULL!	#NULL!	#NULL!
220	2.00	Adult ICU	1	2	2	2	3	5	1	1	2	2	2	2	2	2	2	#NULL!	#NULL!	2	49	#NULL!	0	0	#NULL!	#NULL!	#NULL!	#NULL!	#NULL!	#NULL!	#NULL!	#NULL!
221	2.00	Adult ICU	1	2	5	2	4	2	1	1	2	2	2	1	2	2	2	#NULL!	#NULL!	2	4	#NULL!	0	0	#NULL!	#NULL!	#NULL!	#NULL!	#NULL!	#NULL!	#NULL!	#NULL!
222	2.00	Adult ICU	#NULL!	2	5	2	#NULL!	4	2	1	4	2	1	2	2	2	2	#NULL!	#NULL!	2	0	#NULL!	0	0	#NULL!	#NULL!	#NULL!	#NULL!	#NULL!	#NULL!	#NULL!	#NULL!
223	2.00	Adult ICU	8	2	6	2	#NULL!	#NULL!	2	1	5	2	2	2	2	2	2	#NULL!	#NULL!	2	2	#NULL!	0	0	#NULL!	#NULL!	#NULL!	#NULL!	#NULL!	#NULL!	#NULL!	#NULL!
224	2.00	Adult ICU	1	2	2	2	3	#NULL!	1	1	1	2	2	2	1	2	2	#NULL!	#NULL!	2	5	#NULL!	0	0	#NULL!	#NULL!	#NULL!	#NULL!	#NULL!	#NULL!	#NULL!	#NULL!
225	2.00	Adult ICU	8	2	4	2	#NULL!	#NULL!	1	1	3	1	2	2	2	2	2	#NULL!	#NULL!	2	2	#NULL!	0	0	#NULL!	#NULL!	#NULL!	#NULL!	#NULL!	#NULL!	#NULL!	#NULL!
226	2.00	Adult ICU	1	1	1	2	2	4	2	1	1	2	2	2	1	2	2	#NULL!	#NULL!	2	4	#NULL!	0	0	#NULL!	#NULL!	#NULL!	#NULL!	#NULL!	#NULL!	#NULL!	#NULL!
227	2.00	Adult ICU	8	2	4	1	3	2	1	1	7	2	2	2	2	2	2	#NULL!	#NULL!	2	0	#NULL!	0	0	#NULL!	#NULL!	#NULL!	#NULL!	#NULL!	#NULL!	#NULL!	#NULL!
228	2.00	Adult ICU	4	2	#NULL!	1	3	4	2	1	3	2	2	2	2	2	2	#NULL!	#NULL!	2	4	6	1	0	#NULL!	#NULL!	#NULL!	#NULL!	#NULL!	#NULL!	#NULL!	#NULL!
229	2.00	Adult ICU	8	2	4	2	4	#NULL!	2	1	5	2	2	2	2	1	2	#NULL!	#NULL!	2	6	6	1	0	#NULL!	#NULL!	#NULL!	#NULL!	#NULL!	#NULL!	#NULL!	#NULL!
230	2.00	Adult ICU	1	2	1	1	3	#NULL!	2	1	7	2	2	2	2	2	#NULL!	#NULL!	#NULL!	2	8	#NULL!	0	0	#NULL!	#NULL!	#NULL!	#NULL!	#NULL!	#NULL!	#NULL!	#NULL!
231	2.00	Adult ICU	1	2	#NULL!	2	#NULL!	2	2	1	7	2	2	2	1	2	2	#NULL!	#NULL!	2	11	#NULL!	0	0	#NULL!	#NULL!	#NULL!	#NULL!	#NULL!	#NULL!	#NULL!	#NULL!
232	2.00	Adult ICU	8	2	1	1	3	4	1	1	2	2	2	2	2	2	2	#NULL!	#NULL!	2	3	5	1	0	#NULL!	#NULL!	#NULL!	#NULL!	#NULL!	#NULL!	#NULL!	#NULL!
233	2.00	Adult ICU	1	2	#NULL!	1	3	4	2	2	6	1	2	2	2	2	2	#NULL!	#NULL!	2	3	#NULL!	0	0	#NULL!	#NULL!	#NULL!	#NULL!	#NULL!	#NULL!	#NULL!	#NULL!
234	2.00	Adult ICU	8	1	2	2	#NULL!	4	1	1	#NULL!	2	2	2	2	2	2	#NULL!	#NULL!	2	5	#NULL!	0	0	#NULL!	#NULL!	#NULL!	#NULL!	#NULL!	#NULL!	#NULL!	#NULL!
235	2.00	Adult ICU	1	2	4	2	#NULL!	#NULL!	2	1	4	2	2	2	2	2	2	#NULL!	#NULL!	2	7	#NULL!	0	0	#NULL!	#NULL!	#NULL!	#NULL!	#NULL!	#NULL!	#NULL!	#NULL!
236	2.00	Adult ICU	8	2	4	1	1	2	1	1	2	2	2	2	2	2	2	#NULL!	#NULL!	2	8	#NULL!	0	0	#NULL!	#NULL!	#NULL!	#NULL!	#NULL!	#NULL!	#NULL!	#NULL!
237	2.00	Adult ICU	1	1	5	2	#NULL!	4	2	1	#NULL!	2	1	2	2	2	2	#NULL!	#NULL!	2	18	#NULL!	0	0	#NULL!	#NULL!	#NULL!	#NULL!	#NULL!	#NULL!	#NULL!	#NULL!
238	2.00	Adult ICU	1	1	1	2	3	2	2	1	2	2	2	2	2	2	2	#NULL!	#NULL!	2	43	#NULL!	0	0	#NULL!	#NULL!	#NULL!	#NULL!	#NULL!	#NULL!	#NULL!	#NULL!
239	2.00	Adult ICU	1	1	2	2	2	4	1	1	10	2	2	2	2	2	2	#NULL!	#NULL!	2	9	30	1	0	#NULL!	#NULL!	#NULL!	#NULL!	#NULL!	#NULL!	#NULL!	#NULL!
240	2.00	Adult ICU	1	2	3	2	3	2	1	1	2	2	2	2	2	2	2	2	1	2	3	22	1	1	5	#NULL!	6	25	6	6	24	15
241	2.00	Adult ICU	8	2	5	2	#NULL!	#NULL!	2	1	2	2	2	2	2	1	2	#NULL!	#NULL!	2	0	#NULL!	0	0	#NULL!	#NULL!	#NULL!	#NULL!	#NULL!	#NULL!	#NULL!	#NULL!
242	2.00	Adult ICU	#NULL!	1	6	2	2	#NULL!	2	1	2	2	2	2	2	2	2	#NULL!	#NULL!	2	2	#NULL!	0	0	#NULL!	#NULL!	#NULL!	#NULL!	#NULL!	#NULL!	#NULL!	#NULL!
243	2.00	Adult ICU	8	2	4	2	3	2	2	1	2	1	2	2	1	2	#NULL!	#NULL!	#NULL!	2	0	#NULL!	0	0	#NULL!	#NULL!	#NULL!	#NULL!	#NULL!	#NULL!	#NULL!	#NULL!
244	2.00	Adult ICU	1	1	6	2	#NULL!	4	1	1	1	2	2	2	2	2	2	#NULL!	#NULL!	2	5	22	1	1	5	20	18	30	6	6	19	30
245	2.00	Adult ICU	1	2	5	2	#NULL!	4	#NULL!	1	2	2	2	2	2	2	2	#NULL!	#NULL!	2	2	2	1	0	4	#NULL!	#NULL!	#NULL!	#NULL!	#NULL!	#NULL!	#NULL!
246	2.00	Adult ICU	1	1	6	2	#NULL!	4	1	1	5	1	2	2	2	2	2	#NULL!	#NULL!	2	0	2	1	0	4	#NULL!	#NULL!	#NULL!	#NULL!	#NULL!	#NULL!	#NULL!
247	2.00	Adult ICU	1	1	1	1	3	4	2	1	2	2	2	2	1	2	2	#NULL!	#NULL!	2	1	#NULL!	0	0	#NULL!	#NULL!	#NULL!	#NULL!	#NULL!	#NULL!	#NULL!	#NULL!
248	2.00	Adult ICU	8	2	5	2	3	2	1	1	2	2	2	2	2	2	2	#NULL!	#NULL!	2	73	#NULL!	0	0	#NULL!	#NULL!	#NULL!	#NULL!	#NULL!	#NULL!	#NULL!	#NULL!
249	3.00	Medical	1	2	2	2	1	2	2	2	3	2	2	2	2	2	2	#NULL!	#NULL!	2	2	#NULL!	0	0	#NULL!	#NULL!	#NULL!	#NULL!	#NULL!	#NULL!	#NULL!	#NULL!
250	3.00	Medical	1	1	3	2	5	1	2	2	2	2	2	2	2	2	2	#NULL!	#NULL!	2	2	#NULL!	0	0	#NULL!	#NULL!	#NULL!	#NULL!	#NULL!	#NULL!	#NULL!	#NULL!
251	3.00	Medical	1	2	2	2	1	#NULL!	2	2	3	2	2	2	2	2	2	#NULL!	#NULL!	2	362	#NULL!	0	0	#NULL!	#NULL!	#NULL!	#NULL!	#NULL!	#NULL!	#NULL!	#NULL!
252	3.00	Medical	1	2	3	2	#NULL!	2	2	2	3	2	2	2	2	2	2	#NULL!	#NULL!	2	#NULL!	#NULL!	0	0	#NULL!	#NULL!	#NULL!	#NULL!	#NULL!	#NULL!	#NULL!	#NULL!
253	3.00	Medical	1	2	3	2	1	#NULL!	2	2	3	2	2	1	2	2	2	#NULL!	#NULL!	#NULL!	27	#NULL!	0	0	#NULL!	#NULL!	#NULL!	#NULL!	#NULL!	#NULL!	#NULL!	#NULL!
254	3.00	Medical	1	2	3	2	1	2	1	2	3	2	2	2	2	2	2	#NULL!	#NULL!	2	0	#NULL!	0	0	#NULL!	#NULL!	#NULL!	#NULL!	#NULL!	#NULL!	#NULL!	#NULL!
255	3.00	Medical	1	2	2	2	4	2	1	2	3	2	2	2	2	2	2	#NULL!	#NULL!	2	2	#NULL!	0	0	#NULL!	#NULL!	#NULL!	#NULL!	#NULL!	#NULL!	#NULL!	#NULL!
256	3.00	Medical	8	2	2	2	4	#NULL!	2	2	3	2	1	2	2	2	2	#NULL!	#NULL!	2	#NULL!	#NULL!	0	0	#NULL!	#NULL!	#NULL!	#NULL!	#NULL!	#NULL!	#NULL!	#NULL!
257	3.00	Medical	1	1	1	2	4	1	2	2	3	2	2	2	2	1	2	#NULL!	#NULL!	2	2	#NULL!	0	0	#NULL!	#NULL!	#NULL!	#NULL!	#NULL!	#NULL!	#NULL!	#NULL!
258	3.00	Medical	1	2	2	1	5	1	2	2	2	2	2	2	1	2	2	#NULL!	#NULL!	2	28	#NULL!	0	0	#NULL!	#NULL!	#NULL!	#NULL!	#NULL!	#NULL!	#NULL!	#NULL!
259	3.00	Medical	1	1	3	1	3	2	2	2	3	2	2	1	2	2	2	#NULL!	#NULL!	2	2	12	1	0	3	#NULL!	#NULL!	#NULL!	#NULL!	#NULL!	#NULL!	#NULL!
260	3.00	Medical	1	2	#NULL!	2	3	2	1	2	3	2	2	2	2	2	2	#NULL!	#NULL!	2	6	#NULL!	0	0	#NULL!	#NULL!	#NULL!	#NULL!	#NULL!	#NULL!	#NULL!	#NULL!
261	3.00	Medical	1	1	2	3	1	1	2	2	3	2	2	2	2	2	2	#NULL!	#NULL!	2	6	#NULL!	0	0	#NULL!	#NULL!	#NULL!	#NULL!	#NULL!	#NULL!	#NULL!	#NULL!
262	3.00	Medical	1	2	3	3	4	1	2	2	1	2	2	2	1	2	2	#NULL!	#NULL!	2	4	#NULL!	0	0	#NULL!	#NULL!	#NULL!	#NULL!	#NULL!	#NULL!	#NULL!	#NULL!
263	3.00	Emergency	1	1	3	2	1	2	#NULL!	2	3	1	2	2	2	2	2	#NULL!	#NULL!	2	14	#NULL!	0	0	#NULL!	#NULL!	#NULL!	#NULL!	#NULL!	#NULL!	#NULL!	#NULL!
264	3.00	Medical	1	2	2	2	1	2	1	2	3	2	2	1	2	2	2	#NULL!	#NULL!	2	4	#NULL!	0	0	#NULL!	#NULL!	#NULL!	#NULL!	#NULL!	#NULL!	#NULL!	#NULL!
265	3.00	Medical	1	1	#NULL!	2	4	2	2	2	3	2	2	#NULL!	2	2	2	#NULL!	#NULL!	2	2	#NULL!	0	0	#NULL!	#NULL!	#NULL!	#NULL!	#NULL!	#NULL!	#NULL!	#NULL!
266	3.00	Medical	1	2	2	2	1	2	2	2	3	2	2	2	2	2	#NULL!	#NULL!	#NULL!	2	3	#NULL!	0	0	#NULL!	#NULL!	#NULL!	#NULL!	#NULL!	#NULL!	#NULL!	#NULL!
267	3.00	Medical	8	1	2	2	4	2	2	1	2	2	2	2	2	2	2	#NULL!	#NULL!	2	4	#NULL!	0	0	#NULL!	#NULL!	#NULL!	#NULL!	#NULL!	#NULL!	#NULL!	#NULL!
268	3.00	Medical	1	2	3	2	1	2	1	2	3	2	2	2	2	2	2	#NULL!	#NULL!	2	11	#NULL!	0	0	#NULL!	#NULL!	#NULL!	#NULL!	#NULL!	#NULL!	#NULL!	#NULL!
269	2.00	Adult ICU	1	1	#NULL!	2	#NULL!	4	1	1	5	1	2	2	2	2	1	2	0	2	#NULL!	#NULL!	0	0	#NULL!	#NULL!	#NULL!	#NULL!	#NULL!	#NULL!	#NULL!	#NULL!
270	2.00	Adult ICU	1	2	4	2	#NULL!	4	2	1	1	2	2	2	1	2	2	#NULL!	#NULL!	2	#NULL!	2	1	0	6	#NULL!	#NULL!	#NULL!	#NULL!	#NULL!	#NULL!	#NULL!
271	2.00	Adult ICU	8	2	4	2	#NULL!	2	1	1	5	2	2	2	2	2	2	#NULL!	#NULL!	2	#NULL!	#NULL!	0	0	#NULL!	#NULL!	#NULL!	#NULL!	#NULL!	#NULL!	#NULL!	#NULL!
272	3.00	Medical	1	1	3	3	1	4	2	1	3	2	2	1	2	2	2	#NULL!	#NULL!	2	#NULL!	29	1	0	2	#NULL!	#NULL!	#NULL!	#NULL!	#NULL!	#NULL!	#NULL!
273	3.00	Medical	1	1	#NULL!	2	4	2	2	2	3	2	2	2	2	2	2	#NULL!	#NULL!	2	#NULL!	#NULL!	0	0	#NULL!	#NULL!	#NULL!	#NULL!	#NULL!	#NULL!	#NULL!	#NULL!
274	3.00	Medical	1	1	2	2	#NULL!	1	2	2	3	2	2	2	1	2	2	#NULL!	#NULL!	2	#NULL!	2	1	0	4	#NULL!	#NULL!	#NULL!	#NULL!	#NULL!	#NULL!	#NULL!
275	3.00	Medical	1	1	3	2	#NULL!	4	2	2	3	2	2	2	2	2	2	#NULL!	#NULL!	2	#NULL!	#NULL!	0	0	#NULL!	#NULL!	#NULL!	#NULL!	#NULL!	#NULL!	#NULL!	#NULL!
276	3.00	Medical	1	1	2	2	1	2	2	2	3	2	2	2	2	2	2	#NULL!	#NULL!	2	#NULL!	#NULL!	0	0	#NULL!	#NULL!	#NULL!	#NULL!	#NULL!	#NULL!	#NULL!	#NULL!
277	3.00	Medical	1	1	2	1	5	2	2	2	3	2	2	2	2	2	2	#NULL!	#NULL!	2	#NULL!	#NULL!	0	0	#NULL!	#NULL!	#NULL!	#NULL!	#NULL!	#NULL!	#NULL!	#NULL!
278	3.00	Medical	1	1	5	2	1	4	2	1	3	2	2	2	2	2	2	#NULL!	#NULL!	2	#NULL!	27	1	0	#NULL!	#NULL!	#NULL!	#NULL!	#NULL!	#NULL!	#NULL!	#NULL!
279	3.00	Medical	1	2	4	1	1	4	2	2	3	2	2	2	2	2	2	#NULL!	#NULL!	2	#NULL!	#NULL!	0	0	#NULL!	#NULL!	#NULL!	#NULL!	#NULL!	#NULL!	#NULL!	#NULL!
280	3.00	Medical	1	2	2	2	2	2	2	2	3	1	2	2	2	2	2	#NULL!	#NULL!	#NULL!	#NULL!	#NULL!	0	0	#NULL!	#NULL!	#NULL!	#NULL!	#NULL!	#NULL!	#NULL!	#NULL!
281	2.00	Adult ICU	1	1	3	2	1	4	1	1	1	1	2	2	1	2	2	1	0	2	#NULL!	#NULL!	0	0	#NULL!	#NULL!	#NULL!	#NULL!	#NULL!	#NULL!	#NULL!	#NULL!
282	3.00	Medical	1	2	4	2	5	1	1	2	3	2	2	1	2	2	2	#NULL!	#NULL!	2	#NULL!	#NULL!	0	0	#NULL!	#NULL!	#NULL!	#NULL!	#NULL!	#NULL!	#NULL!	#NULL!
283	3.00	Medical	1	2	3	2	1	2	2	2	3	2	#NULL!	2	2	2	2	#NULL!	#NULL!	2	#NULL!	#NULL!	0	0	#NULL!	#NULL!	#NULL!	#NULL!	#NULL!	#NULL!	#NULL!	#NULL!
284	3.00	Medical	1	1	2	2	1	2	2	2	3	2	2	2	1	2	2	#NULL!	#NULL!	2	#NULL!	#NULL!	0	0	#NULL!	#NULL!	#NULL!	#NULL!	#NULL!	#NULL!	#NULL!	#NULL!
285	3.00	Medical	1	2	2	2	1	2	2	2	3	2	2	2	2	2	2	#NULL!	#NULL!	2	#NULL!	#NULL!	0	0	#NULL!	#NULL!	#NULL!	#NULL!	#NULL!	#NULL!	#NULL!	#NULL!
286	3.00	Medical	1	2	3	2	1	2	2	2	3	2	2	2	2	1	2	#NULL!	#NULL!	2	#NULL!	30	1	0	#NULL!	#NULL!	#NULL!	#NULL!	#NULL!	#NULL!	#NULL!	#NULL!
287	3.00	Medical	1	1	2	2	1	4	2	1	3	2	2	2	2	2	2	#NULL!	#NULL!	2	#NULL!	#NULL!	0	0	#NULL!	#NULL!	#NULL!	#NULL!	#NULL!	#NULL!	#NULL!	#NULL!
288	3.00	Medical	1	2	3	2	1	2	1	2	3	2	2	2	2	2	2	#NULL!	#NULL!	2	#NULL!	#NULL!	0	0	#NULL!	#NULL!	#NULL!	#NULL!	#NULL!	#NULL!	#NULL!	#NULL!
289	3.00	Medical	1	2	2	2	5	2	2	2	3	2	2	2	2	2	2	#NULL!	#NULL!	2	#NULL!	#NULL!	0	0	#NULL!	#NULL!	#NULL!	#NULL!	#NULL!	#NULL!	#NULL!	#NULL!
290	3.00	Medical	1	2	3	2	4	1	2	2	3	2	2	2	2	2	2	#NULL!	#NULL!	2	#NULL!	#NULL!	0	0	#NULL!	#NULL!	#NULL!	#NULL!	#NULL!	#NULL!	#NULL!	#NULL!
291	2.00	Adult ICU	1	1	2	2	3	4	1	1	1	2	2	2	1	2	2	#NULL!	#NULL!	2	#NULL!	2	1	0	4	#NULL!	#NULL!	#NULL!	#NULL!	#NULL!	#NULL!	#NULL!
292	3.00	Medical	1	1	#NULL!	1	1	#NULL!	2	1	#NULL!	#NULL!	#NULL!	#NULL!	#NULL!	#NULL!	#NULL!	#NULL!	#NULL!	#NULL!	#NULL!	30	1	0	#NULL!	#NULL!	#NULL!	#NULL!	#NULL!	#NULL!	#NULL!	#NULL!
293	3.00	Medical	8	2	#NULL!	1	4	#NULL!	2	2	#NULL!	#NULL!	#NULL!	#NULL!	#NULL!	#NULL!	#NULL!	#NULL!	#NULL!	#NULL!	#NULL!	15	1	0	#NULL!	#NULL!	#NULL!	#NULL!	#NULL!	#NULL!	#NULL!	#NULL!
294	3.00	Medical	1	1	#NULL!	1	1	#NULL!	2	1	#NULL!	#NULL!	#NULL!	#NULL!	#NULL!	#NULL!	#NULL!	#NULL!	#NULL!	#NULL!	#NULL!	9	1	0	#NULL!	#NULL!	#NULL!	#NULL!	#NULL!	#NULL!	#NULL!	#NULL!
295	3.00	Medical	3	2	#NULL!	2	4	#NULL!	2	2	#NULL!	#NULL!	#NULL!	#NULL!	#NULL!	#NULL!	#NULL!	#NULL!	#NULL!	#NULL!	#NULL!	4	0	0	#NULL!	#NULL!	#NULL!	#NULL!	#NULL!	#NULL!	#NULL!	#NULL!
295	3.00	Medical	1	1	#NULL!	2	1	#NULL!	2	1	#NULL!	#NULL!	#NULL!	#NULL!	#NULL!	#NULL!	#NULL!	#NULL!	#NULL!	#NULL!	#NULL!	2	1	0	4	#NULL!	#NULL!	#NULL!	#NULL!	#NULL!	#NULL!	#NULL!
297	3.00	Medical	8	2	#NULL!	2	4	#NULL!	2	2	#NULL!	#NULL!	#NULL!	#NULL!	#NULL!	#NULL!	#NULL!	#NULL!	#NULL!	#NULL!	#NULL!	2	1	0	4	#NULL!	#NULL!	#NULL!	#NULL!	#NULL!	#NULL!	#NULL!
298	3.00	Medical	1	1	#NULL!	2	2	#NULL!	2	2	#NULL!	#NULL!	#NULL!	#NULL!	#NULL!	#NULL!	#NULL!	#NULL!	#NULL!	#NULL!	#NULL!	2	1	0	4	#NULL!	#NULL!	#NULL!	#NULL!	#NULL!	#NULL!	#NULL!
